# Supplementary material for: Is Piperacillin-Tazobactam an Appropriate Empirical Agent for Hospital-Acquired Sepsis and Community-Acquired Septic Shock of Unknown Origin in Australia?
Source: Healthcare (Basel). 2022 May 5;10(5):851. doi: 10.3390/healthcare10050851 (PMC9142067; doi:10.3390/healthcare10050851)
Supplement: Supplementary file 1 [file healthcare-10-00851-s001.zip]

Archive with 1 entries (1 files):
- healthcare-1684234-supplementary.pdf
